# Supplementary material for: Gender-Specific Effects of Two Treatment Strategies in a Mouse Model of Niemann-Pick Disease Type C1
Source: Int J Mol Sci. 2021 Mar 3;22(5):2539. doi: 10.3390/ijms22052539 (PMC7962008; doi:10.3390/ijms22052539)
Supplement: Supplementary file 1 [file ijms-22-02539-s001.zip]

Archive with 3 entries (3 files):
- Supplement-Table 2.docx
- Supplement Figure 1.docx
- Supplement-Table 1.docx
